# Supplementary material for: Temporal transcriptome analysis of neuronal commitment reveals the preeminent role of the divergent lncRNA biotype and a critical candidate gene during differentiation
Source: Cell Death Discov. 2020 Apr 24;6:28. doi: 10.1038/s41420-020-0263-6 (PMC7181654; doi:10.1038/s41420-020-0263-6)
Supplement: Supplementary file 11 — Supplementary S1 [file 41420_2020_263_MOESM11_ESM.xlsx]

## Sheet: Sheet1
CHIRP_BASP1_Primers
exon1_set1_F	ACCATCCTGAGGACAACCTG
exon1_set1_R	CAATTTTACCTTCCCGCAAA
exon1_set2_F	TCAAAGAGCTACCGTTGTCA
exon1_set2_R	AGCACCGGGACACAGAATAG
exon1_set3_F	GGTTGGCCCTAGCTTTGACT
exon1_set3_R	GCCGTCGATGTTTTTGATGT
exon1_set4_F	CCTCCTTCCTCTCCCAAGTT
exon1_set4_R	TCGACTACGATTCCGCTACC
exon1_set5_F	CCCGAGCACTTCTTATCCAA
exon1_set5_R	CCTCTCCTCTCCTCCATTCC
exon1_set6_F	TGGCGGATAGGAGAGAAATG
exon1_set6_R	CCTGCACTCCCTCTGCTC
exon1_set7_F	AGCGCGAGAAATGCAGAG
exon1_set7_R	CCTATGCAGCCCCTGAGTTA
exon2_set8_F	GGCTACAATGTGAACGACGA
exon2_set8_R	CTTCTCCTTGCCCTCCTTG
exon2_set9_F	GAAGGGGAACCCAAAAAGAC
exon2_set9_R	GGGGTCTCCTTGGAAGAGG
exon2_set10_F	ACCAAACCGTAACCGTGAAA
exon2_set10_R	CCTTGATGGGACAACATCCT
exon2_set11_F	CAATGCCAATCCTCCATTCT
exon2_set11_R	AACTACAGGTGCACCCAACC
exon2_down_set12_F	CAGGGGGTGTCATTCATCA
exon2_down_set12_R	TCAGGCTGGTCCTCAACTCT
exon2_down_set13_F	ATCTTGAAGGCTGGGGAAAA
exon2_down_set13_R	ATTCTCAGGTGGCCTTTCCT
exon2_down_set14_F	ACTTCCAACCTTCCCAGACC
exon2_down_set14_R	CACCGGGTATGTACCCAAAC
Biotinylated probe against lncRNA
1	ggaggaggggaggggagcag [3'-BtnTg]
2	gcatttaggaaacgttggcg [3'-BtnTg]
3	tcttatccaacggttccaaa[3'-BtnTg]
4	tagcggaatcgtagtcgacg [3'-BtnTg]
5	caaggtgcgcaactcgtttg [3'-BtnTg]
6	cctccattaaagcacagaca [3'-BtnTg]
7	tagctttgactcgagcgctc [3'-BtnTg]
8	ggtgctaaaccaagtgtccg [3'-BtnTg]
9	tcttgccaacaggtaagcaa [3'-BtnTg]
10	aagttccaaaggcgtcaact [3'-BtnTg]
11	ctccatcgattttttcttgg [3'-BtnTg]
12	agaaccatcctgaggacaac [3'-BtnTg]
13	cagatgtacttgcctttgac [3'-BtnTg]
14	atgagtctttcttcccaaac [3'-BtnTg]
15	ccggaacctgagttcaaaac [3'-BtnTg]
16	acgagcatgttgcaaagtct [3'-BtnTg]
17	cttaggtggagttaggggaa [3'-BtnTg]
18	agctctattagctgtcatta [3'-BtnTg]
19	tttcatttgcacaggctttg [3'-BtnTg]
20	tcgtagttcccttataacaa [3'-BtnTg]
21	aggccagagatagaaaaagc [3'-BtnTg]
22	caattgttgctggcagcaac [3'-BtnTg]
23	ttgactgccttaactcatgg [3'-BtnTg]
24	cctggccagcaattgtgcct [3'-BtnTg]
25	ggtgcgtttttacagagtgc [3'-BtnTg]
26	gattggtgcatttataatc [3'-BtnTg]
27	caatgtggaaagggactcaa [3'-BtnTg]
28	aacttaaggaatgaagccac [3'-BtnTg]
29	ccctgacttcaagaatgaag [3'-BtnTg]
30	gggtctgactacgttgccca [3'-BtnTg]
31	cactgcagcctccagctcct [3'-BtnTg]
Real-Time primers
BASP1_F	TAACTCAGGGGCTGCATAGG
BASP1_R	AGAGAGGAGATTGTTTTAAGTGG
LNC_F	AGCACCGGGACACAGAATAG
LNC_R	TTTGCGGGAAGGTAAAATTG
ASCL1_F	ACTGGGACCTGAGTCAATGC
ASCL1_R	TTAAGAAAGGGCGAGGAGGT
BDNF_F	GCCCTGTATCAACCCAGAAA
BDNF_R	CTTCAGAGGCCTTCGTTTTG
BMP2_F	CCCAGCGTGAAAAGAGAGAC
BMP2_R	GAGACCGCAGTCCGTCTAAG
BMP4_F	TGAGCCTTTCCAGCAAGTTT
BMP2_R	CTTCCCCGTCTCAGGTATCA
CDK5RAP2_F	CACGCTGTCTCTTTGTTCCA
CDK5RAP2_R	CCTGCCCCTGATCTGAAATA
HES1_F	CTCTCTTCCCTCCGGACTCT
HES1_R	AGGCGCAATCCAATATGAAC
HEYL_F	CAAGCATGCAACTCCAAAGA
HEYL_R	AGGAAGGCTTGGGGATAGAA
MEF2C_F	CGAGATACCCACAACACACG
MEF2C_R	CGCTTGACTGAGGGACTTTC
NEUROD1_F	ACAGCTCCCATGTCTTCCAC
NEUROD1_R	AAGATTGATCCGTGGCTTTG
NEUROG1_F	CCAAAGACTTGCTCCACACA
NEUROG1_R	CTTTAAAGCTCCCGCTTCCT
NEUROG2_F	GAGCTGCCATTTCTGCTACC
NEUROG1_R	GCCCGTCTGAATGAAGGATA
NOG_F	CACTACGACCCAGGCTTCAT
NOG_R	TGTAACTTCCTCCGCAGCTT
NRCAM_F	ACGAAAGCCTCAGAACCAGA
NRCAM_R	ACATTTGCCACAACCACAGA
OLIG2_F	CAGAAGCGCTGATGGTCATA
OLIG2_R	TCGGCAGTTTTGGGTTATTC
PAFAH1B1_F	TCTCCCCATTGAGTGTGTCA
PAFAH1B1_R	CACGCTCCATTAAACCCTGT
PAX3_F	AGCCGCATCCTGAGAAGTAA
PAX3_R	TTCTGCGCTGTTTCCTCTTT
POU4F1_F	AGAAGCAGAAGCGGATGAAA
POU4F1_R	CAGAGAATGGGTGGAGGAAA
RTN4_F	CCTGCTCTCTGTGACCATCA
RTN4_R	CCCACATCAACACTGCAAAC
SOX2_F	ACACCAATCCCATCCACACT
SOX2_R	GCAAACTTCCTGCAAAGCTC
NTF3_F	CACAGACTCAGCTGCCAGAG
NTF3_R	TGAGGGAATTGAGCGAGTCT
HDAC4_F	AGTGGCCAGGTTATCAGTGG
HDAC4_R	GGAGAAGAGCCGAGTGTGTC
MDK_F	CAAGAAAGGGAAGGGAAAGG
MDK_R	AGCTTCCCAGAATCCCTTGT
NRG1 (HGL)_F	CAGCCCAAGAGCCTGTTAAG
NRG1 (HGL)_R	TTCTGTATGCCCAGGAAAGG
TENM1_F	ACCTGGTGCTCATCGGTAAC
TENM1_R	TGCAGCCTTCTTTGTTCCTT
PAX5_F	GCTCTCACCAATTCACAGCA
PAX5_R	GCTCGAACACAGGGAAGAAG
PAX6_F	TGTGTGCTCTGAAGGTCAGG
PAX6_R	CTGGAGCTCTGTTTGGAAGG
APP_F	GGCCCTGGAGAACTACATCA
APP_R	AATCACACGGAGGTGTGTCA
DLL1_F	TGTGCCTCAAGCACTACCAG
DLL1_R	TTCTGTTGCGAGGTCATCAG
HEY1_F	CTGAGCAAAGCGTTGACAAA
HEY1_R	TTCCTTTCCACCAACACTCC
HEY2_F	GAACAATTACTCGGGGCAAA
HEY2_R	TCAAAAGCAGTTGGCACAAG
NOTCH1_F	ACTGTGAGGACCTGGTGGAC
NOTCH1_R	TTGTAGGTGTTGGGGAGGTC
NOTCH2_F	AAGCAGAGTCCCAGTGCCTA
NOTCH2_R	CAGGGGGCACTGACAGTAAT
DVL3_F	GCTAAATGGAACTGCGAAGG
DVL3_R	CCGCTTGTGTCTTCTCATCA
NDP_F	CCAGACTTCCAAGCTGAAGG
NDP_R	GCTGGTCGAACTGCCTCTAC
SHH_F	AGGACCCGGTTTGATCTTCT
SHH_R	GCCATGTGACACAGACAACC
NBPF1_L	AGCCCGAATCACTGATGGAA
NBPF1_R	GTCTCTCTGCACTCCACACT
NBPF20_L	GATGTATTGGGAAAGACACGGG
NBPF20_R	TCCTTCAGCATTCACTCTCAGT
PDE4DIP_L	ATCTACAAGCGGAACATTGAGC
PDE4DIPR	GCCCATGTTTTATCCAGATGCT
NBPF10_L	AGGCTGAAGAAAAGGAAGTCC
NBPF10_R	TGGTTGGAGTCATAAGAGCCA
NBPF14_L	ACCTTTTGCCTATCACTCTGGA
NBPF14_R	CCCACCAAAACCAATCACCATA
MUC4_L	CCTCTACTTCACAGACAATGGC
MUC4_R	GGGTTGGGGTAGGAGAAAATCT
MUC12_L	CTACACCCTTCCCTGACAGC
MUC12_R	5' AGGCTGTTGATTCCTGACCA 3'
