# Supplementary material for: Temporal transcriptome analysis of neuronal commitment reveals the preeminent role of the divergent lncRNA biotype and a critical candidate gene during differentiation
Source: Cell Death Discov. 2020 Apr 24;6:28. doi: 10.1038/s41420-020-0263-6 (PMC7181654; doi:10.1038/s41420-020-0263-6)
Supplement: Supplementary file 12 — Supplementary S2 [file 41420_2020_263_MOESM12_ESM.xls]

## Sheet: TF_pulldown.csv
Fragment S3	Fragment S11	Fragment S14
TCF7L2	NFATC1	POLR2A
TFAP2C	ATF2
TFAP2A	FOXM1
CTCF	RELA
SMC3	TCF12
RAD21	JUND
CEBPB
PAX5
STAT1
POLR2A
YY1
E2F1
RFX5
SMARCC1
FOXM1
RCOR1
KAP1
MAX
ZNF143
BRCA1
STAT3
SMARCB1
RBBP5
SMARCC2
BCL3
GTF2F1
ATF2
ATF3
MYC
POU2F2
SIN3A
BCLAF1
MAZ
JUND
E2F4
FOXA1
TBP
E2F6
ELK1
MXI1
CHD2
EP300
SIN3AK20
NFYB
